# Supplementary material for: Prevalence of Actionable Exposures to Pharmacogenetic Medications Among Solid Organ Transplant Recipients in a Population-Scale Biobank
Source: J Pers Med. 2025 May 2;15(5):185. doi: 10.3390/jpm15050185 (PMC12113073; doi:10.3390/jpm15050185)
Supplement: Supplementary file 1 [file jpm-15-00185-s001.zip]

Archive with 1 entries (1 files):
- jpm-3580007-supplementary.pdf
